# Supplementary material for: M1 transcranial direct current stimulation augments laparoscopic surgical skill acquisition
Source: Sci Rep. 2023 Aug 23;13:13731. doi: 10.1038/s41598-023-40440-x (PMC10447451; doi:10.1038/s41598-023-40440-x)
Supplement: Supplementary file 1 — Supplementary Tables. [file 41598_2023_40440_MOESM1_ESM.xlsx]

## Sheet: Summary Data
Supplementary Table 1: Average and standard error (SE) Baseline, Post and Retention scores for all dependent variables for all implements, conditions and tasks.
				Baseline		Post		Retention
Task	Dependent Variable	Condition	Implement	Mean	SE	Mean	SE	Mean	SE
Bead Transfer Task	Time to Complete (TTC; s)	SHAM	GRASPER	585	9.83244	368.35	19.3156	373.55	20.2679
			DISSECTOR	580	12.9538	369.8	22.9952	371.2	24.2098
		STIM	GRASPER	594.26	3.75117	342.91	13.8898	330.3	11.5294
			DISSECTOR	593.15	6.06149	351.31	18.8096	323.85	12.476
	Distance Travelled (m)	SHAM	GRASPER	10.7918	0.422484	7.31094	0.552932	7.03001	0.547966
			DISSECTOR	11.6955	0.476692	9.10287	0.607474	8.47933	0.547867
		STIM	GRASPER	11.4516	0.298128	6.79573	0.356554	6.3168	0.176879
			DISSECTOR	12.2265	0.545056	9.04129	0.598816	7.60668	0.389926
	Average Velocity (m/s)	SHAM	GRASPER	0.03692	0.00132263	0.03892	0.00149615	0.03679	0.00145121
			DISSECTOR	0.04071	0.0016579	0.05032	0.00212343	0.04579	0.00122335
		STIM	GRASPER	0.03858	0.00108323	0.03964	0.00158116	0.03905	0.00156615
			DISSECTOR	0.04131	0.00187073	0.0519	0.0019714	0.0473	0.00190207
	Excessive Velocity Events (EVE; Count)	SHAM	GRASPER	26.15	1.03932	15.8	1.33896	17.55	1.52768
			DISSECTOR	28.53	1.64989	18.07	2.5004	18.73	1.69998
		STIM	GRASPER	28.04	0.968758	12.35	1.15684	12.61	0.983562
			DISSECTOR	28.31	1.79168	17.92	2.0302	13.15	1.77892
Threading Task	Time to Complete (TTC; s)	SHAM	GRASPER	578.86	11.046	406.86	28.4318	359.67	23.8674
			DISSECTOR	578.86	11.046	406.86	28.4318	359.67	23.8674
		STIM	GRASPER	584	6.98419	384.39	18.69	335.52	21.0424
			DISSECTOR	584	6.98419	384.39	18.69	335.52	21.0424
	Distance Travelled (m)	SHAM	GRASPER	12.8351	0.679356	9.7414	0.770067	8.62434	0.654383
			DISSECTOR	13.4212	0.71096	9.71735	0.806082	8.05437	0.488537
		STIM	GRASPER	13.5741	0.676867	8.96553	0.436533	7.97113	0.448416
			DISSECTOR	13.6762	0.592405	10.0799	0.572346	8.46607	0.500751
	Average Velocity (m/s)	SHAM	GRASPER	0.04451	0.00221164	0.04847	0.0021082	0.04808	0.00203794
			DISSECTOR	0.04674	0.00213068	0.04902	0.00241043	0.04675	0.00248507
		STIM	GRASPER	0.04702	0.00235374	0.04769	0.00200025	0.04836	0.00160519
			DISSECTOR	0.04797	0.00248257	0.05392	0.00263333	0.05207	0.00268713
	Excessive Velocity Events (EVE; Count)	SHAM	GRASPER	27.19	0.95514	19.38	1.39463	16.19	1.34444
			DISSECTOR	25.52	1.22006	16.67	1.41318	14.76	1.3272
		STIM	GRASPER	27.45	0.791614	18.32	1.16663	16.05	1.37451
			DISSECTOR	25.22	0.843441	17	1.13161	14.3	1.26443

## Sheet: Statistics
Supplementary Table 2: ANOVA p-values and partial eta square effect sizes for all main effects and interaction effects for all Bead Transfer task metrics.										Supplementary Table 3: Independent sample ttest results showing t-values, degrees of freedom and p-values for all male/female comparisons for all metrics for each of the bead transfer task (BEADS) and Threading task (THREAD).
ANOVA BEADS	TTC		Distance Travelled		Average Velocity		Excessive Velocity Events				Independent Samples Test (Male vs. Female)	t	df	P Value (2-tailed)
	p value	ƞ2	p value	ƞ2	p value	ƞ2	p value	ƞ2		BEADS	Baseline TTC	-0.524	69	0.602
Session	<0.001	0.887	<0.001	0.74	<0.001	0.307	<0.001	0.585			Baseline Distance Travelled	-0.513	51.766	0.61
Implement	0.947	0	<0.001	0.167	<0.001	0.331	0.039	0.062			Baseline Average Velocity	-0.574	52.116	0.569
Stim Condition	0.146	0.031	0.675	0.003	0.316	0.015	0.035	0.064			Baseline Excessive Velocity Events	0.833	69	0.408
Session*Implement	0.786	0.003	0.056	0.047	<0.001	0.198	0.266	0.02		THREAD	Baseline TTC	-1.241	70.49	0.219
Session*Stim Condition	0.007	0.08	0.02	0.066	0.8	0.002	0.012	0.064			Baseline Distance Travelled	-1.272	85	0.207
Implement*Stim Condition	0.93	0	0.943	0	0.911	0	0.924	0			Baseline Average Velocity	-0.64	85	0.524
Session*Implement*Stim Condition	0.943	0	0.679	0.004	0.741	0.003	0.382	0.014			Baseline Excessive Velocity Events	-1.636	85	0.106
Supplementary Table 4: ANCOVA results (including p-values and partial eta square effect sizes) for all main effects and interaction effects for all Bead Transfer task post metrics, whilst controlling for baseline scores.
ANCOVA BEADS	TTC		Distance Travelled		Excessive Velocity Events
	p value	ƞ2	p value	ƞ2	p value	ƞ2
Session	0.79	0.001	0.635	0.003	0.681	0.003
Implement	0.921	0	0.003	0.124	0.071	0.048
Stim Condition	0.028	0.071	0.084	0.045	0.011	0.094
Session*Implement	0.446	0.009	0.058	0.053	0.093	0.042
Session*Stim Condition	0.056	0.054	0.129	0.035	0.059	0.053
Implement*Stim Condition	0.99	0	0.821	0.001	0.645	0.003
Session*Implement*Stim Condition	0.644	0.003	0.276	0.018	0.298	0.016
Supplementary Table 5: ANOVA p-values and partial eta square effect sizes for all main effects and interaction effects for all Threading task mentrics.
ANOVA THREAD	TTC		Distance Travelled		Average Velocity		Excessive Velocity Events
	p value	ƞ2	p value	ƞ2	p value	ƞ2	p value	ƞ2
Session	<0.001	0.769	<0.001	0.596	0.004	0.068	<0.001	0.598
Implement	1	0	0.557	0.004	0.312	0.012	0.031	0.055
Stim Condition	0.371	0.01	0.907	0	0.27	0.015	0.787	0.001
Session*Implement	1	0	0.653	0.005	0.447	0.009	0.951	0.001
Session*Stim Condition	0.291	0.015	0.505	0.008	0.844	0.002	0.97	0
Implement*Stim Condition	1	0	0.553	0.004	0.438	0.007	0.92	0
Session*Implement*Stim Condition	1	0	0.389	0.011	0.138	0.024	0.769	0.003
